# Supplementary material for: Tumor-Targeting Polymer–Drug Conjugate for Liver Cancer Treatment In Vitro
Source: Polymers (Basel). 2022 Oct 25;14(21):4515. doi: 10.3390/polym14214515 (PMC9653589; doi:10.3390/polym14214515)
Supplement: Supplementary file 1 [file polymers-14-04515-s001.zip]

Archive with 1 entries (1 files):
- polymers-1956848-supplementary.pdf
